# Supplementary material for: In Vitro Characterization of Reversine-Treated Gingival Fibroblasts and Their Safety Evaluation after In Vivo Transplantation
Source: Pharmaceutics. 2024 Jan 31;16(2):207. doi: 10.3390/pharmaceutics16020207 (PMC10892828; doi:10.3390/pharmaceutics16020207)
Supplement: Supplementary file 1 [file pharmaceutics-16-00207-s001.zip]

Archive with 1 entries (1 files):
- pharmaceutics-2810264-supplementary.pdf
